# Supplementary material for: Identification of Sanguinarine Metabolites in Rats Using UPLC-Q-TOF-MS/MS
Source: Molecules. 2023 Nov 17;28(22):7641. doi: 10.3390/molecules28227641 (PMC10674372; doi:10.3390/molecules28227641)
Supplement: Supplementary file 1 [file molecules-28-07641-s001.zip]

Archive with 1 entries (1 files):
- molecules-2684746-supplementary.pdf
